# Supplementary material for: Replicative aging in yeast involves dynamic intron retention patterns associated with mRNA processing/export and protein ubiquitination
Source: Microb Cell. 2024 Feb 23;11:69–78. doi: 10.15698/mic2024.02.816 (PMC10897858; doi:10.15698/mic2024.02.816)
Supplement: Supplementary file 1 [file mic-11-069-s01.xlsx]

## Sheet: Janssens
Gene_ID	Gene_name	Intron	Chr	Start	End	delta_IRratio	p-value	Contrast	Description
YNL301C	RPL18B	i1	XIV	64018	64450	0.174257	7.23961e-10	7.8h vs 0h	Ribosomal 60S subunit protein L18B; homologous to mammalian ribosomal protein L18, no bacterial homolog; RPL18B has a paralog, RPL18A, that arose from the whole genome duplication [Source:SGD;Acc:S000005245]
YDL012C		i1	IV	431386	431472	0.292032	1.15089e-07	7.8h vs 0h	Tail-anchored plasma membrane protein with a conserved CYSTM module; possibly involved in response to stress; may contribute to non-homologous end-joining (NHEJ) based on ydl012c htz1 double null phenotype; YDL012C has a paralog, YBR016W, that arose from the whole genome duplication [Source:SGD;Acc:S000002170]
YDR381W	YRA1	i1	IV	1236842	1237608	0.158533	5.85607e-07	7.8h vs 0h	Nuclear polyadenylated RNA-binding protein; required for export of poly(A)+ mRNA from the nucleus; proposed to couple mRNA export with 3' end processing via its interactions with Mex67p and Pcf11p; interacts with DBP2; inhibits the helicase activity of Dbp2; functionally redundant with Yra2p, another REF family member [Source:SGD;Acc:S000002789]
YBR111W-A	SUS1	i2	II	462429	462499	0.154157	4.67679e-05	7.8h vs 0h	Component of both the SAGA histone acetylase and TREX-2 complexes; interacts with RNA polymerase II; involved in mRNA export coupled transcription activation and elongation; involved in post-transcriptional tethering of active genes to the nuclear periphery and to non-nascent mRNP [Source:SGD;Acc:S000028510]
YBR255C-A	RCF3	i1	II	726917	727011	0.205735	0.00136957	7.8h vs 0h	Putative protein of unknown function; may interact with respiratory chain complexes III (ubiquinol-cytochrome c reductase) or IV (cytochrome c oxidase); identified by sequence comparison with hemiascomycetous yeast species [Source:SGD;Acc:S000007649]
YLR199C	PBA1	i1	XII	548677	548763	0.267245	0.00144882	7.8h vs 0h	Protein involved in 20S proteasome assembly; forms a heterodimer with Add66p that binds to proteasome precursors; interaction with Pba1p-Add66p may affect function of the mature proteasome and its role in maintaining respiratory metabolism; similar to human PAC1 constituent of the PAC1-PAC2 complex involved in proteasome assembly [Source:SGD;Acc:S000004189]
YNL038W	GPI15	i1	XIV	557610	557684	0.24883	0.00191523	7.8h vs 0h	Protein involved in the synthesis of GlcNAc-PI; GlcNAc-PI is the first intermediate in the synthesis of glycosylphosphatidylinositol (GPI) anchors; homologous to the human PIG-H protein; GlcNAc-PI stands for N-acetylglucosaminyl phosphatidylinositol [Source:SGD;Acc:S000004983]
YNL004W	HRB1	i1	XIV	622944	623286	0.234638	0.0021536	7.8h vs 0h	Poly(A+) RNA-binding protein; key surveillance factor for the selective export of spliced mRNAs from the nucleus to the cytoplasm; preference for intron-containing genes; similar to Npl3p; HRB1 has a paralog, GBP2, that arose from the whole genome duplication [Source:SGD;Acc:S000004949]
YMR194C-B	CMC4	i1	XIII	652775	652847	0.199361	0.00317973	7.8h vs 0h	Protein that localizes to the mitochondrial intermembrane space; localizes via the Mia40p-Erv1p system; contains twin cysteine-x(9)-cysteine motifs [Source:SGD;Acc:S000028514]
YFR024C-A	LSB3	i1	VI	203292	203386	0.124228	0.00524485	7.8h vs 0h	Protein containing a C-terminal SH3 domain; binds Las17p, which is a homolog of human Wiskott-Aldrich Syndrome protein involved in actin patch assembly and actin polymerization; protein abundance increases in response to DNA replication stress; LSB3 has a paralog, YSC84, that arose from the whole genome duplication [Source:SGD;Acc:S000002968]
YLR316C	TAD3	i1	XII	766181	766249	0.2572	0.0081817	7.8h vs 0h	Subunit of tRNA-specific adenosine-34 deaminase; forms a heterodimer with Tad2p that converts adenosine to inosine at the wobble position of several tRNAs [Source:SGD;Acc:S000004308]
YDL064W	UBC9	i1	IV	337524	337634	0.158962	0.0125885	7.8h vs 0h	SUMO-conjugating enzyme involved in the Smt3p conjugation pathway; nuclear protein required for S- and M-phase cyclin degradation and mitotic control; involved in proteolysis mediated by the anaphase-promoting complex cyclosome (APCC) [Source:SGD;Acc:S000002222]
YGR029W	ERV1	i1	VII	543638	543721	-0.130438	0.0147852	7.8h vs 0h	Flavin-linked sulfhydryl oxidase of the mitochondrial IMS; N-terminus is an intrinsically disordered domain that in the cytosol helps target Erv1p to mitochondria, and in the intermembrane space oxidizes Mia40p as part of a disulfide relay system that promotes intermembrane space retention of imported proteins; functional ortholog of human GFER (ALR); human GFER carrying N-terminal 21 amino acids…
YMR201C	RAD14	i1	XIII	666933	667017	0.327227	0.0169591	7.8h vs 0h	Protein that recognizes and binds damaged DNA during NER; subunit of Nucleotide Excision Repair Factor 1 (NEF1); contains zinc finger motif; homolog of human XPA protein; NER stands for nucleotide excision repair [Source:SGD;Acc:S000004814]
YER093C-A	AIM11	i1	V	348201	348276	0.141925	0.0225341	7.8h vs 0h	Protein of unknown function; null mutant is viable but shows increased loss of mitochondrial genome and synthetic interaction with prohibitin (phb1); contains an intron; SWAT-GFP and mCherry fusion proteins localize to the mitochondria; YER093C-A has a paralog, YBL059W, that arose from the whole genome duplication [Source:SGD;Acc:S000002960]
YHR199C-A	NBL1	i1	VIII	498719	498786	0.135535	0.0266051	7.8h vs 0h	Subunit of the conserved chromosomal passenger complex (CPC); complex regulates mitotic chromosome segregation; not required for the kinase activity of the complex; mediates the interaction of Sli15p and Bir1p; other complex members are Ipl1p, Sli15p, and Bir1p [Source:SGD;Acc:S000029704]
YPL031C	PHO85	i1	XVI	492918	493020	0.128153	0.0356629	7.8h vs 0h	Cyclin-dependent kinase; has ten cyclin partners; involved in regulating the cellular response to nutrient levels and environmental conditions and progression through the cell cycle; human lissencephaly-associated homolog CDK5 functionally complements null mutation [Source:SGD;Acc:S000005952]
YHR012W	VPS29	i1	VIII	129528	129647	0.147038	0.0399693	7.8h vs 0h	Subunit of the membrane-associated retromer complex; endosomal protein; essential for endosome-to-Golgi retrograde transport; forms a subcomplex with Vps35p and Vps26p that selects cargo proteins for endosome-to-Golgi retrieval [Source:SGD;Acc:S000001054]
YBL059W		i1	II	110879	110948	0.190426	0.0480207	7.8h vs 0h	Putative protein of unknown function; the authentic, non-tagged protein is detected in highly purified mitochondria in high-throughput studies; YBL059W has a paralog, YER093C-A, that arose from the whole genome duplication [Source:SGD;Acc:S000000155]
YDL012C		i1	IV	431386	431472	0.232182	1.01469e-05	17.8h vs 0h	Tail-anchored plasma membrane protein with a conserved CYSTM module; possibly involved in response to stress; may contribute to non-homologous end-joining (NHEJ) based on ydl012c htz1 double null phenotype; YDL012C has a paralog, YBR016W, that arose from the whole genome duplication [Source:SGD;Acc:S000002170]
YDR381W	YRA1	i1	IV	1236842	1237608	0.138443	4.22304e-05	17.8h vs 0h	Nuclear polyadenylated RNA-binding protein; required for export of poly(A)+ mRNA from the nucleus; proposed to couple mRNA export with 3' end processing via its interactions with Mex67p and Pcf11p; interacts with DBP2; inhibits the helicase activity of Dbp2; functionally redundant with Yra2p, another REF family member [Source:SGD;Acc:S000002789]
YNL038W	GPI15	i1	XIV	557610	557684	0.391266	8.37153e-05	17.8h vs 0h	Protein involved in the synthesis of GlcNAc-PI; GlcNAc-PI is the first intermediate in the synthesis of glycosylphosphatidylinositol (GPI) anchors; homologous to the human PIG-H protein; GlcNAc-PI stands for N-acetylglucosaminyl phosphatidylinositol [Source:SGD;Acc:S000004983]
YDR139C	RUB1	i1	IV	733702	733775	0.118639	0.000115378	17.8h vs 0h	Ubiquitin-like protein with similarity to mammalian NEDD8; conjugation (neddylation) substrates include the cullins Cdc53p, Rtt101p, and Cul3p; activated by Ula1p and Uba3p (E1 enzyme pair); conjugation mediated by Ubc12p (E2 enzyme) [Source:SGD;Acc:S000002546]
YMR033W	ARP9	i1	XIII	337817	337903	0.170208	0.000743782	17.8h vs 0h	Component of both the SWI/SNF and RSC chromatin remodeling complexes; actin-related protein involved in transcriptional regulation [Source:SGD;Acc:S000004636]
YNL312W	RFA2	i1	XIV	48293	48401	0.265691	0.000968886	17.8h vs 0h	Subunit of heterotrimeric Replication Protein A (RPA); RPA is a highly conserved single-stranded DNA binding protein involved in DNA replication, repair, and recombination; RPA protects against inappropriate telomere recombination, and upon telomere uncapping, prevents cell proliferation by a checkpoint-independent pathway; in concert with Sgs1p-Top2p-Rmi1p, stimulates DNA catenation/decatenation…
YNL265C	IST1	i1	XIV	145149	145254	0.251185	0.00131183	17.8h vs 0h	Protein with positive role in the multivesicular body sorting pathway; functions and forms a complex with Did2p; recruitment to endosomes is mediated by the Vps2p-Vps24p subcomplex of ESCRT-III; also interacts with Vps4p [Source:SGD;Acc:S000005209]
YBR255C-A	RCF3	i1	II	726917	727011	0.222067	0.00139928	17.8h vs 0h	Putative protein of unknown function; may interact with respiratory chain complexes III (ubiquinol-cytochrome c reductase) or IV (cytochrome c oxidase); identified by sequence comparison with hemiascomycetous yeast species [Source:SGD;Acc:S000007649]
YBR111W-A	SUS1	i2	II	462429	462499	0.107778	0.00278861	17.8h vs 0h	Component of both the SAGA histone acetylase and TREX-2 complexes; interacts with RNA polymerase II; involved in mRNA export coupled transcription activation and elongation; involved in post-transcriptional tethering of active genes to the nuclear periphery and to non-nascent mRNP [Source:SGD;Acc:S000028510]
YCR097W	HMRA1	i2	III	294239	294291	0.162008	0.00675303	17.8h vs 0h	Silenced copy of a1 at HMR; homeobox corepressor that interacts with Alpha2p to repress haploid-specific gene transcription in diploid cells [Source:SGD;Acc:S000000694]
YER093C-A	AIM11	i1	V	348201	348276	0.164337	0.0115564	17.8h vs 0h	Protein of unknown function; null mutant is viable but shows increased loss of mitochondrial genome and synthetic interaction with prohibitin (phb1); contains an intron; SWAT-GFP and mCherry fusion proteins localize to the mitochondria; YER093C-A has a paralog, YBL059W, that arose from the whole genome duplication [Source:SGD;Acc:S000002960]
YDR305C	HNT2	i1	IV	1073312	1073401	0.186511	0.0117857	17.8h vs 0h	Dinucleoside triphosphate hydrolase; has similarity to the tumor suppressor FHIT and belongs to the histidine triad (HIT) superfamily of nucleotide-binding proteins [Source:SGD;Acc:S000002713]
YFL034C-A	RPL22B	i1	VI	64599	64920	0.131073	0.0136628	17.8h vs 0h	Ribosomal 60S subunit protein L22A; required for translation of long 5' UTR of IME1 mRNA and meiotic entry; homologous to mammalian ribosomal protein L22, no bacterial homolog; RPL22B has a paralog, RPL22A, that arose from the whole genome duplication [Source:SGD;Acc:S000006436]
YDR005C	MAF1	i1	IV	458017	458097	0.124592	0.016393	17.8h vs 0h	Highly conserved negative regulator of RNA polymerase III; involved in tRNA processing and stability; inhibits tRNA degradation via rapid tRNA decay (RTD) pathway; binds N-terminal domain of Rpc160p subunit of Pol III to prevent closed-complex formation; regulated by phosphorylation mediated by TORC1, protein kinase A, Sch9p, casein kinase 2; localizes to cytoplasm during vegetative growth and tr…
YGR001C	EFM5	i2	VII	497365	497458	0.105673	0.0189873	17.8h vs 0h	S-adenosylmethionine-dependent lysine methyltransferase; involved in the trimethylation of eEF1A (Tef1p/Tef2p) at lysine 79; green fluorescent protein (GFP)-fusion protein localizes to the cytoplasm; required for replication of Brome mosaic virus in budding yeast; expresses a circular RNA; originally misclassified as a N-6-adenine specific DNA methyltransferase based on sequence similarity; both …
YMR125W	STO1	i1	XIII	517563	517885	0.358384	0.0191767	17.8h vs 0h	Large subunit of the nuclear mRNA cap-binding protein complex; interacts with Npl3p to carry nuclear poly(A)+ mRNA to cytoplasm; also involved in nuclear mRNA degradation and telomere maintenance; orthologous to mammalian CBP80 [Source:SGD;Acc:S000004732]
YBL018C	POP8	i1	II	186352	186427	0.137371	0.0199277	17.8h vs 0h	Subunit of both RNase MRP and nuclear RNase P; RNase MRP cleaves pre-rRNA, while nuclear RNase P cleaves tRNA precursors to generate mature 5' ends and facilitates turnover of nuclear RNAs; relocalizes to the cytosol in response to hypoxia [Source:SGD;Acc:S000000114]
YBR119W	MUD1	i1	II	479345	479434	0.137478	0.0207236	17.8h vs 0h	U1 snRNP A protein; homolog of human U1-A; involved in nuclear mRNA splicing [Source:SGD;Acc:S000000323]
YNL004W	HRB1	i1	XIV	622944	623286	0.186887	0.0241074	17.8h vs 0h	Poly(A+) RNA-binding protein; key surveillance factor for the selective export of spliced mRNAs from the nucleus to the cytoplasm; preference for intron-containing genes; similar to Npl3p; HRB1 has a paralog, GBP2, that arose from the whole genome duplication [Source:SGD;Acc:S000004949]
YLR199C	PBA1	i1	XII	548677	548763	0.177001	0.0271277	17.8h vs 0h	Protein involved in 20S proteasome assembly; forms a heterodimer with Add66p that binds to proteasome precursors; interaction with Pba1p-Add66p may affect function of the mature proteasome and its role in maintaining respiratory metabolism; similar to human PAC1 constituent of the PAC1-PAC2 complex involved in proteasome assembly [Source:SGD;Acc:S000004189]
YNL050C		i1	XIV	534874	534965	0.411716	1.65411e-05	45.4h vs 0h	Putative protein of unknown function; YNL050c is not an essential gene [Source:SGD;Acc:S000004995]
YNL301C	RPL18B	i1	XIV	64018	64450	0.110848	8.25786e-05	45.4h vs 0h	Ribosomal 60S subunit protein L18B; homologous to mammalian ribosomal protein L18, no bacterial homolog; RPL18B has a paralog, RPL18A, that arose from the whole genome duplication [Source:SGD;Acc:S000005245]
YNL038W	GPI15	i1	XIV	557610	557684	0.321384	0.000159673	45.4h vs 0h	Protein involved in the synthesis of GlcNAc-PI; GlcNAc-PI is the first intermediate in the synthesis of glycosylphosphatidylinositol (GPI) anchors; homologous to the human PIG-H protein; GlcNAc-PI stands for N-acetylglucosaminyl phosphatidylinositol [Source:SGD;Acc:S000004983]
YDL012C		i1	IV	431386	431472	0.180226	0.000295285	45.4h vs 0h	Tail-anchored plasma membrane protein with a conserved CYSTM module; possibly involved in response to stress; may contribute to non-homologous end-joining (NHEJ) based on ydl012c htz1 double null phenotype; YDL012C has a paralog, YBR016W, that arose from the whole genome duplication [Source:SGD;Acc:S000002170]
YBR111W-A	SUS1	i2	II	462429	462499	0.118503	0.000756549	45.4h vs 0h	Component of both the SAGA histone acetylase and TREX-2 complexes; interacts with RNA polymerase II; involved in mRNA export coupled transcription activation and elongation; involved in post-transcriptional tethering of active genes to the nuclear periphery and to non-nascent mRNP [Source:SGD;Acc:S000028510]
YMR033W	ARP9	i1	XIII	337817	337903	0.160827	0.00150724	45.4h vs 0h	Component of both the SWI/SNF and RSC chromatin remodeling complexes; actin-related protein involved in transcriptional regulation [Source:SGD;Acc:S000004636]
YBR119W	MUD1	i1	II	479345	479434	0.191469	0.00309152	45.4h vs 0h	U1 snRNP A protein; homolog of human U1-A; involved in nuclear mRNA splicing [Source:SGD;Acc:S000000323]
YLR199C	PBA1	i1	XII	548677	548763	0.234961	0.00524401	45.4h vs 0h	Protein involved in 20S proteasome assembly; forms a heterodimer with Add66p that binds to proteasome precursors; interaction with Pba1p-Add66p may affect function of the mature proteasome and its role in maintaining respiratory metabolism; similar to human PAC1 constituent of the PAC1-PAC2 complex involved in proteasome assembly [Source:SGD;Acc:S000004189]
YBR255C-A	RCF3	i1	II	726917	727011	0.177041	0.00589357	45.4h vs 0h	Putative protein of unknown function; may interact with respiratory chain complexes III (ubiquinol-cytochrome c reductase) or IV (cytochrome c oxidase); identified by sequence comparison with hemiascomycetous yeast species [Source:SGD;Acc:S000007649]
YDR305C	HNT2	i1	IV	1073312	1073401	0.190587	0.00850823	45.4h vs 0h	Dinucleoside triphosphate hydrolase; has similarity to the tumor suppressor FHIT and belongs to the histidine triad (HIT) superfamily of nucleotide-binding proteins [Source:SGD;Acc:S000002713]
YDR059C	UBC5	i1	IV	569633	569723	-0.112079	0.00882132	45.4h vs 0h	Ubiquitin-conjugating enzyme; mediates selective degradation of short-lived, abnormal, or excess proteins, including histone H3; central component of the cellular stress response; expression is heat inducible; protein abundance increases in response to DNA replication stress; UBC5 has a paralog, UBC4, that arose from the whole genome duplication [Source:SGD;Acc:S000002466]
YNL004W	HRB1	i1	XIV	622944	623286	0.182345	0.0134095	45.4h vs 0h	Poly(A+) RNA-binding protein; key surveillance factor for the selective export of spliced mRNAs from the nucleus to the cytoplasm; preference for intron-containing genes; similar to Npl3p; HRB1 has a paralog, GBP2, that arose from the whole genome duplication [Source:SGD;Acc:S000004949]
YCR097W	HMRA1	i2	III	294239	294291	0.14007	0.0141829	45.4h vs 0h	Silenced copy of a1 at HMR; homeobox corepressor that interacts with Alpha2p to repress haploid-specific gene transcription in diploid cells [Source:SGD;Acc:S000000694]
YCL002C		i1	III	111557	111633	0.245027	0.0283415	45.4h vs 0h	Putative protein of unknown function; YCL002C is not an essential gene [Source:SGD;Acc:S000000508]
YGR029W	ERV1	i1	VII	543638	543721	-0.113323	0.0293892	45.4h vs 0h	Flavin-linked sulfhydryl oxidase of the mitochondrial IMS; N-terminus is an intrinsically disordered domain that in the cytosol helps target Erv1p to mitochondria, and in the intermembrane space oxidizes Mia40p as part of a disulfide relay system that promotes intermembrane space retention of imported proteins; functional ortholog of human GFER (ALR); human GFER carrying N-terminal 21 amino acids…
YLR316C	TAD3	i1	XII	766181	766249	0.208773	0.032245	45.4h vs 0h	Subunit of tRNA-specific adenosine-34 deaminase; forms a heterodimer with Tad2p that converts adenosine to inosine at the wobble position of several tRNAs [Source:SGD;Acc:S000004308]
YNL312W	RFA2	i1	XIV	48293	48401	0.138018	0.037384	45.4h vs 0h	Subunit of heterotrimeric Replication Protein A (RPA); RPA is a highly conserved single-stranded DNA binding protein involved in DNA replication, repair, and recombination; RPA protects against inappropriate telomere recombination, and upon telomere uncapping, prevents cell proliferation by a checkpoint-independent pathway; in concert with Sgs1p-Top2p-Rmi1p, stimulates DNA catenation/decatenation…
YDR059C	UBC5	i1	IV	569633	569723	-0.220499	1.37582e-07	72.3h vs 0h	Ubiquitin-conjugating enzyme; mediates selective degradation of short-lived, abnormal, or excess proteins, including histone H3; central component of the cellular stress response; expression is heat inducible; protein abundance increases in response to DNA replication stress; UBC5 has a paralog, UBC4, that arose from the whole genome duplication [Source:SGD;Acc:S000002466]
YFL034C-A	RPL22B	i1	VI	64599	64920	0.309775	3.3867e-05	72.3h vs 0h	Ribosomal 60S subunit protein L22A; required for translation of long 5' UTR of IME1 mRNA and meiotic entry; homologous to mammalian ribosomal protein L22, no bacterial homolog; RPL22B has a paralog, RPL22A, that arose from the whole genome duplication [Source:SGD;Acc:S000006436]
YDR305C	HNT2	i1	IV	1073312	1073401	0.322049	0.000320429	72.3h vs 0h	Dinucleoside triphosphate hydrolase; has similarity to the tumor suppressor FHIT and belongs to the histidine triad (HIT) superfamily of nucleotide-binding proteins [Source:SGD;Acc:S000002713]
YGL087C	MMS2	i1	VII	346808	346893	-0.13579	0.00369576	72.3h vs 0h	Ubiquitin-conjugating enzyme variant; involved in error-free postreplication repair; forms a heteromeric complex with Ubc13p, an active ubiquitin-conjugating enzyme; cooperates with chromatin-associated RING finger proteins, Rad18p and Rad5p; protein abundance increases in response to DNA replication stress [Source:SGD;Acc:S000003055]
YNL312W	RFA2	i1	XIV	48293	48401	0.170879	0.0159228	72.3h vs 0h	Subunit of heterotrimeric Replication Protein A (RPA); RPA is a highly conserved single-stranded DNA binding protein involved in DNA replication, repair, and recombination; RPA protects against inappropriate telomere recombination, and upon telomere uncapping, prevents cell proliferation by a checkpoint-independent pathway; in concert with Sgs1p-Top2p-Rmi1p, stimulates DNA catenation/decatenation…
YDL012C		i1	IV	431386	431472	0.120481	0.0165625	72.3h vs 0h	Tail-anchored plasma membrane protein with a conserved CYSTM module; possibly involved in response to stress; may contribute to non-homologous end-joining (NHEJ) based on ydl012c htz1 double null phenotype; YDL012C has a paralog, YBR016W, that arose from the whole genome duplication [Source:SGD;Acc:S000002170]
YLR316C	TAD3	i1	XII	766181	766249	0.271235	0.0223654	72.3h vs 0h	Subunit of tRNA-specific adenosine-34 deaminase; forms a heterodimer with Tad2p that converts adenosine to inosine at the wobble position of several tRNAs [Source:SGD;Acc:S000004308]
YNL038W	GPI15	i1	XIV	557610	557684	0.151986	0.039479	72.3h vs 0h	Protein involved in the synthesis of GlcNAc-PI; GlcNAc-PI is the first intermediate in the synthesis of glycosylphosphatidylinositol (GPI) anchors; homologous to the human PIG-H protein; GlcNAc-PI stands for N-acetylglucosaminyl phosphatidylinositol [Source:SGD;Acc:S000004983]
YMR201C	RAD14	i1	XIII	666933	667017	-0.364735	0.0107225	17.8h vs 7.8h	Protein that recognizes and binds damaged DNA during NER; subunit of Nucleotide Excision Repair Factor 1 (NEF1); contains zinc finger motif; homolog of human XPA protein; NER stands for nucleotide excision repair [Source:SGD;Acc:S000004814]
YFR024C-A	LSB3	i1	VI	203292	203386	-0.115823	0.0157871	17.8h vs 7.8h	Protein containing a C-terminal SH3 domain; binds Las17p, which is a homolog of human Wiskott-Aldrich Syndrome protein involved in actin patch assembly and actin polymerization; protein abundance increases in response to DNA replication stress; LSB3 has a paralog, YSC84, that arose from the whole genome duplication [Source:SGD;Acc:S000002968]
YML094W	GIM5	i1	XIII	82290	82373	-0.225379	0.00350469	45.4h vs 7.8h	Subunit of the heterohexameric cochaperone prefoldin complex; prefoldin binds specifically to cytosolic chaperonin and transfers target proteins to it; prefoldin complex also localizes to chromatin of actively transcribed genes in the nucleus and facilitates transcriptional elongation [Source:SGD;Acc:S000004559]
YDL064W	UBC9	i1	IV	337524	337634	-0.140009	0.0228123	45.4h vs 7.8h	SUMO-conjugating enzyme involved in the Smt3p conjugation pathway; nuclear protein required for S- and M-phase cyclin degradation and mitotic control; involved in proteolysis mediated by the anaphase-promoting complex cyclosome (APCC) [Source:SGD;Acc:S000002222]
YBR111W-A	SUS1	i1	II	462209	462289	-0.149005	0.0230667	45.4h vs 7.8h	Component of both the SAGA histone acetylase and TREX-2 complexes; interacts with RNA polymerase II; involved in mRNA export coupled transcription activation and elongation; involved in post-transcriptional tethering of active genes to the nuclear periphery and to non-nascent mRNP [Source:SGD;Acc:S000028510]
YDL012C		i1	IV	431386	431472	-0.111806	0.0326939	45.4h vs 7.8h	Tail-anchored plasma membrane protein with a conserved CYSTM module; possibly involved in response to stress; may contribute to non-homologous end-joining (NHEJ) based on ydl012c htz1 double null phenotype; YDL012C has a paralog, YBR016W, that arose from the whole genome duplication [Source:SGD;Acc:S000002170]
YBR111W-A	SUS1	i1	II	462209	462289	-0.14319	0.0307191	45.4h vs 17.8h	Component of both the SAGA histone acetylase and TREX-2 complexes; interacts with RNA polymerase II; involved in mRNA export coupled transcription activation and elongation; involved in post-transcriptional tethering of active genes to the nuclear periphery and to non-nascent mRNP [Source:SGD;Acc:S000028510]
YGR001C	EFM5	i2	VII	497365	497458	-0.102478	0.0321041	45.4h vs 17.8h	S-adenosylmethionine-dependent lysine methyltransferase; involved in the trimethylation of eEF1A (Tef1p/Tef2p) at lysine 79; green fluorescent protein (GFP)-fusion protein localizes to the cytoplasm; required for replication of Brome mosaic virus in budding yeast; expresses a circular RNA; originally misclassified as a N-6-adenine specific DNA methyltransferase based on sequence similarity; both …
YNL265C	IST1	i1	XIV	145149	145254	-0.164209	0.0463362	45.4h vs 17.8h	Protein with positive role in the multivesicular body sorting pathway; functions and forms a complex with Did2p; recruitment to endosomes is mediated by the Vps2p-Vps24p subcomplex of ESCRT-III; also interacts with Vps4p [Source:SGD;Acc:S000005209]
YPR028W	YOP1	i1	XVI	623577	623710	-0.104602	1.42192e-08	72.3h vs 7.8h	Reticulon-interacting protein; ER integral membrane protein involved in the generation of tubular ER morphology; promotes membrane curvature; forms tubules in vitro; regulates the ER asymmetry-induced inheritance block during ER stress; role in ER-derived peroxisomal biogenesis; interacts with Yip1p to mediate membrane traffic and with Sey1p to maintain ER morphology; facilitates lipid exchange b…
YDR059C	UBC5	i1	IV	569633	569723	-0.155944	0.000160825	72.3h vs 7.8h	Ubiquitin-conjugating enzyme; mediates selective degradation of short-lived, abnormal, or excess proteins, including histone H3; central component of the cellular stress response; expression is heat inducible; protein abundance increases in response to DNA replication stress; UBC5 has a paralog, UBC4, that arose from the whole genome duplication [Source:SGD;Acc:S000002466]
YDR381W	YRA1	i1	IV	1236842	1237608	-0.114228	0.00107738	72.3h vs 7.8h	Nuclear polyadenylated RNA-binding protein; required for export of poly(A)+ mRNA from the nucleus; proposed to couple mRNA export with 3' end processing via its interactions with Mex67p and Pcf11p; interacts with DBP2; inhibits the helicase activity of Dbp2; functionally redundant with Yra2p, another REF family member [Source:SGD;Acc:S000002789]
YBR111W-A	SUS1	i2	II	462429	462499	-0.137324	0.00113511	72.3h vs 7.8h	Component of both the SAGA histone acetylase and TREX-2 complexes; interacts with RNA polymerase II; involved in mRNA export coupled transcription activation and elongation; involved in post-transcriptional tethering of active genes to the nuclear periphery and to non-nascent mRNP [Source:SGD;Acc:S000028510]
YGR001C	EFM5	i2	VII	497365	497458	-0.157755	0.00299273	72.3h vs 7.8h	S-adenosylmethionine-dependent lysine methyltransferase; involved in the trimethylation of eEF1A (Tef1p/Tef2p) at lysine 79; green fluorescent protein (GFP)-fusion protein localizes to the cytoplasm; required for replication of Brome mosaic virus in budding yeast; expresses a circular RNA; originally misclassified as a N-6-adenine specific DNA methyltransferase based on sequence similarity; both …
YBR255C-A	RCF3	i1	II	726917	727011	-0.20021	0.00408508	72.3h vs 7.8h	Putative protein of unknown function; may interact with respiratory chain complexes III (ubiquinol-cytochrome c reductase) or IV (cytochrome c oxidase); identified by sequence comparison with hemiascomycetous yeast species [Source:SGD;Acc:S000007649]
YDL012C		i1	IV	431386	431472	-0.171551	0.00504283	72.3h vs 7.8h	Tail-anchored plasma membrane protein with a conserved CYSTM module; possibly involved in response to stress; may contribute to non-homologous end-joining (NHEJ) based on ydl012c htz1 double null phenotype; YDL012C has a paralog, YBR016W, that arose from the whole genome duplication [Source:SGD;Acc:S000002170]
YGL087C	MMS2	i1	VII	346808	346893	-0.13984	0.00538561	72.3h vs 7.8h	Ubiquitin-conjugating enzyme variant; involved in error-free postreplication repair; forms a heteromeric complex with Ubc13p, an active ubiquitin-conjugating enzyme; cooperates with chromatin-associated RING finger proteins, Rad18p and Rad5p; protein abundance increases in response to DNA replication stress [Source:SGD;Acc:S000003055]
YDL064W	UBC9	i1	IV	337524	337634	-0.191201	0.00948582	72.3h vs 7.8h	SUMO-conjugating enzyme involved in the Smt3p conjugation pathway; nuclear protein required for S- and M-phase cyclin degradation and mitotic control; involved in proteolysis mediated by the anaphase-promoting complex cyclosome (APCC) [Source:SGD;Acc:S000002222]
YDR305C	HNT2	i1	IV	1073312	1073401	0.217269	0.0203023	72.3h vs 7.8h	Dinucleoside triphosphate hydrolase; has similarity to the tumor suppressor FHIT and belongs to the histidine triad (HIT) superfamily of nucleotide-binding proteins [Source:SGD;Acc:S000002713]
YDL079C	MRK1	i1	IV	314044	314336	-0.101255	0.0242467	72.3h vs 7.8h	Glycogen synthase kinase 3 (GSK-3) homolog; one of four GSK-3 homologs in S. cerevisiae that function to activate Msn2p-dependent transcription of stress responsive genes and that function in protein degradation; MRK1 has a paralog, RIM11, that arose from the whole genome duplication [Source:SGD;Acc:S000002237]
YDL115C	IWR1	i1	IV	254974	255044	-0.170239	0.0394015	72.3h vs 7.8h	RNA polymerase II transport factor, conserved from yeast to humans; also has a role in transporting RNA polymerase III into the nucleus; interacts with most of the RNAP II subunits; nucleo-cytoplasmic shuttling protein; deletion causes hypersensitivity to K1 killer toxin; protein increases in abundance and relocalizes from nucleus to cytoplasm upon DNA replication stress [Source:SGD;Acc:S00000227…
YNL130C	CPT1	i1	XIV	380689	380781	-0.124334	0.0455067	72.3h vs 7.8h	Cholinephosphotransferase; required for phosphatidylcholine biosynthesis and for inositol-dependent regulation of EPT1 transcription; CPT1 has a paralog, EPT1, that arose from the whole genome duplication [Source:SGD;Acc:S000005074]
YMR194C-B	CMC4	i1	XIII	652775	652847	-0.133993	0.0476365	72.3h vs 7.8h	Protein that localizes to the mitochondrial intermembrane space; localizes via the Mia40p-Erv1p system; contains twin cysteine-x(9)-cysteine motifs [Source:SGD;Acc:S000028514]
YPR028W	YOP1	i1	XVI	623577	623710	-0.117135	2.34855e-09	72.3h vs 17.8h	Reticulon-interacting protein; ER integral membrane protein involved in the generation of tubular ER morphology; promotes membrane curvature; forms tubules in vitro; regulates the ER asymmetry-induced inheritance block during ER stress; role in ER-derived peroxisomal biogenesis; interacts with Yip1p to mediate membrane traffic and with Sey1p to maintain ER morphology; facilitates lipid exchange b…
YCL005W-A	VMA9	i2	III	107191	107287	-0.101352	6.4801e-05	72.3h vs 17.8h	Vacuolar H+ ATPase subunit e of the V-ATPase V0 subcomplex; essential for vacuolar acidification; interacts with the V-ATPase assembly factor Vma21p in the ER; involved in V0 biogenesis [Source:SGD;Acc:S000028508]
YGR001C	EFM5	i2	VII	497365	497458	-0.204938	0.000561875	72.3h vs 17.8h	S-adenosylmethionine-dependent lysine methyltransferase; involved in the trimethylation of eEF1A (Tef1p/Tef2p) at lysine 79; green fluorescent protein (GFP)-fusion protein localizes to the cytoplasm; required for replication of Brome mosaic virus in budding yeast; expresses a circular RNA; originally misclassified as a N-6-adenine specific DNA methyltransferase based on sequence similarity; both …
YGL087C	MMS2	i1	VII	346808	346893	-0.165402	0.0019222	72.3h vs 17.8h	Ubiquitin-conjugating enzyme variant; involved in error-free postreplication repair; forms a heteromeric complex with Ubc13p, an active ubiquitin-conjugating enzyme; cooperates with chromatin-associated RING finger proteins, Rad18p and Rad5p; protein abundance increases in response to DNA replication stress [Source:SGD;Acc:S000003055]
YBR255C-A	RCF3	i1	II	726917	727011	-0.216542	0.0037618	72.3h vs 17.8h	Putative protein of unknown function; may interact with respiratory chain complexes III (ubiquinol-cytochrome c reductase) or IV (cytochrome c oxidase); identified by sequence comparison with hemiascomycetous yeast species [Source:SGD;Acc:S000007649]
YDR059C	UBC5	i1	IV	569633	569723	-0.102102	0.00488795	72.3h vs 17.8h	Ubiquitin-conjugating enzyme; mediates selective degradation of short-lived, abnormal, or excess proteins, including histone H3; central component of the cellular stress response; expression is heat inducible; protein abundance increases in response to DNA replication stress; UBC5 has a paralog, UBC4, that arose from the whole genome duplication [Source:SGD;Acc:S000002466]
YNL038W	GPI15	i1	XIV	557610	557684	-0.23928	0.0242298	72.3h vs 17.8h	Protein involved in the synthesis of GlcNAc-PI; GlcNAc-PI is the first intermediate in the synthesis of glycosylphosphatidylinositol (GPI) anchors; homologous to the human PIG-H protein; GlcNAc-PI stands for N-acetylglucosaminyl phosphatidylinositol [Source:SGD;Acc:S000004983]
YNL265C	IST1	i1	XIV	145149	145254	-0.194679	0.0283912	72.3h vs 17.8h	Protein with positive role in the multivesicular body sorting pathway; functions and forms a complex with Did2p; recruitment to endosomes is mediated by the Vps2p-Vps24p subcomplex of ESCRT-III; also interacts with Vps4p [Source:SGD;Acc:S000005209]
YER093C-A	AIM11	i1	V	348201	348276	-0.163682	0.0307381	72.3h vs 17.8h	Protein of unknown function; null mutant is viable but shows increased loss of mitochondrial genome and synthetic interaction with prohibitin (phb1); contains an intron; SWAT-GFP and mCherry fusion proteins localize to the mitochondria; YER093C-A has a paralog, YBL059W, that arose from the whole genome duplication [Source:SGD;Acc:S000002960]
YDR005C	MAF1	i1	IV	458017	458097	-0.133072	0.0312075	72.3h vs 17.8h	Highly conserved negative regulator of RNA polymerase III; involved in tRNA processing and stability; inhibits tRNA degradation via rapid tRNA decay (RTD) pathway; binds N-terminal domain of Rpc160p subunit of Pol III to prevent closed-complex formation; regulated by phosphorylation mediated by TORC1, protein kinase A, Sch9p, casein kinase 2; localizes to cytoplasm during vegetative growth and tr…
YDL012C		i1	IV	431386	431472	-0.111701	0.0420632	72.3h vs 17.8h	Tail-anchored plasma membrane protein with a conserved CYSTM module; possibly involved in response to stress; may contribute to non-homologous end-joining (NHEJ) based on ydl012c htz1 double null phenotype; YDL012C has a paralog, YBR016W, that arose from the whole genome duplication [Source:SGD;Acc:S000002170]
YLR078C	BOS1	i1	XII	286467	286556	-0.250857	0.0459573	72.3h vs 17.8h	v-SNARE (vesicle specific SNAP receptor); localized to the endoplasmic reticulum membrane and necessary for vesicular transport from the ER to the Golgi; required for efficient nuclear fusion during mating [Source:SGD;Acc:S000004068]
YFL034C-A	RPL22B	i1	VI	64599	64920	0.288563	0.00281766	72.3h vs 45.4h	Ribosomal 60S subunit protein L22A; required for translation of long 5' UTR of IME1 mRNA and meiotic entry; homologous to mammalian ribosomal protein L22, no bacterial homolog; RPL22B has a paralog, RPL22A, that arose from the whole genome duplication [Source:SGD;Acc:S000006436]
YDR059C	UBC5	i1	IV	569633	569723	-0.10842	0.00337341	72.3h vs 45.4h	Ubiquitin-conjugating enzyme; mediates selective degradation of short-lived, abnormal, or excess proteins, including histone H3; central component of the cellular stress response; expression is heat inducible; protein abundance increases in response to DNA replication stress; UBC5 has a paralog, UBC4, that arose from the whole genome duplication [Source:SGD;Acc:S000002466]
YBR111W-A	SUS1	i2	II	462429	462499	-0.10167	0.00859297	72.3h vs 45.4h	Component of both the SAGA histone acetylase and TREX-2 complexes; interacts with RNA polymerase II; involved in mRNA export coupled transcription activation and elongation; involved in post-transcriptional tethering of active genes to the nuclear periphery and to non-nascent mRNP [Source:SGD;Acc:S000028510]
YBR255C-A	RCF3	i1	II	726917	727011	-0.171516	0.0131354	72.3h vs 45.4h	Putative protein of unknown function; may interact with respiratory chain complexes III (ubiquinol-cytochrome c reductase) or IV (cytochrome c oxidase); identified by sequence comparison with hemiascomycetous yeast species [Source:SGD;Acc:S000007649]
YGR001C	EFM5	i2	VII	497365	497458	-0.10246	0.0266078	72.3h vs 45.4h	S-adenosylmethionine-dependent lysine methyltransferase; involved in the trimethylation of eEF1A (Tef1p/Tef2p) at lysine 79; green fluorescent protein (GFP)-fusion protein localizes to the cytoplasm; required for replication of Brome mosaic virus in budding yeast; expresses a circular RNA; originally misclassified as a N-6-adenine specific DNA methyltransferase based on sequence similarity; both …
YDL219W	DTD1	i1	IV	65306	65377	-0.16129	0.0269007	72.3h vs 45.4h	D-Tyr-tRNA(Tyr) deacylase; functions in protein translation, may affect nonsense suppression via alteration of the protein synthesis machinery; ubiquitous among eukaryotes [Source:SGD;Acc:S000002378]

## Sheet: Hendrickson
Gene_ID	Gene_name	Intron	Chr	Start	End	delta_IRratio	p-value	Contrast	Description
YBR255C-A	RCF3	i1	II	726917	727011	0.142621	1.72282e-06	20h vs 0h	Putative protein of unknown function; may interact with respiratory chain complexes III (ubiquinol-cytochrome c reductase) or IV (cytochrome c oxidase); identified by sequence comparison with hemiascomycetous yeast species [Source:SGD;Acc:S000007649]
YIL106W	MOB1	i1	IX	166434	166519	-0.101817	3.44291e-10	20h vs 0h	Component of the mitotic exit network; associates with and is required for the activation and Cdc15p-dependent phosphorylation of the Dbf2p kinase; required for cytokinesis and cell separation; component of the CCR4 transcriptional complex; relocalizes from cytoplasm to the nuclear periphery upon DNA replication stress [Source:SGD;Acc:S000001368]
YHR077C	NMD2	i1	VIII	255637	255750	0.115117	9.32245e-07	20h vs 0h	Protein involved in the nonsense-mediated mRNA decay (NMD) pathway; interacts with Nam7p and Upf3p; involved in telomere maintenance [Source:SGD;Acc:S000001119]
YHR199C-A	NBL1	i1	VIII	498719	498786	-0.103966	0.0126958	20h vs 0h	Subunit of the conserved chromosomal passenger complex (CPC); complex regulates mitotic chromosome segregation; not required for the kinase activity of the complex; mediates the interaction of Sli15p and Bir1p; other complex members are Ipl1p, Sli15p, and Bir1p [Source:SGD;Acc:S000029704]
YLR199C	PBA1	i1	XII	548677	548763	0.10583	3.8266e-05	20h vs 0h	Protein involved in 20S proteasome assembly; forms a heterodimer with Add66p that binds to proteasome precursors; interaction with Pba1p-Add66p may affect function of the mature proteasome and its role in maintaining respiratory metabolism; similar to human PAC1 constituent of the PAC1-PAC2 complex involved in proteasome assembly [Source:SGD;Acc:S000004189]
YLR316C	TAD3	i1	XII	766073	766129	0.140251	0.000319704	20h vs 0h	Subunit of tRNA-specific adenosine-34 deaminase; forms a heterodimer with Tad2p that converts adenosine to inosine at the wobble position of several tRNAs [Source:SGD;Acc:S000004308]
YLR426W	TDA5	i1	XII	987141	987212	0.101046	0.0011298	20h vs 0h	Putative protein of unknown function; detected in highly purified mitochondria in high-throughput studies; proposed to be involved in resistance to mechlorethamine and streptozotocin; null mutant sensitive to expression of top1-T722A allele [Source:SGD;Acc:S000004418]
YML017W	PSP2	i1	XIII	236591	236953	0.10157	3.045e-08	20h vs 0h	Asn rich cytoplasmic protein that contains RGG motifs; high-copy suppressor of group II intron-splicing defects of a mutation in MRS2 and of a conditional mutation in POL1 (DNA polymerase alpha); possible role in mitochondrial mRNA splicing [Source:SGD;Acc:S000004479]
YNL246W	VPS75	i1	XIV	185491	185586	0.225972	5.85572e-07	20h vs 0h	NAP family histone chaperone; binds to histones and Rtt109p, stimulating histone acetyltransferase activity; possesses nucleosome assembly activity in vitro; proposed role in vacuolar protein sorting and in double-strand break repair; protein abundance increases in response to DNA replication stress; relocalizes to the cytosol in response to hypoxia [Source:SGD;Acc:S000005190]
YNL038W	GPI15	i1	XIV	557610	557684	0.148307	0.0103824	20h vs 0h	Protein involved in the synthesis of GlcNAc-PI; GlcNAc-PI is the first intermediate in the synthesis of glycosylphosphatidylinositol (GPI) anchors; homologous to the human PIG-H protein; GlcNAc-PI stands for N-acetylglucosaminyl phosphatidylinositol [Source:SGD;Acc:S000004983]
YDL012C		i1	IV	431386	431472	0.100388	5.2896e-08	40h vs 0h	Tail-anchored plasma membrane protein with a conserved CYSTM module; possibly involved in response to stress; may contribute to non-homologous end-joining (NHEJ) based on ydl012c htz1 double null phenotype; YDL012C has a paralog, YBR016W, that arose from the whole genome duplication [Source:SGD;Acc:S000002170]
Q0045	COX1	i1	Mito	25342	26228	-0.103744	1.29228e-08	40h vs 0h	Subunit I of cytochrome c oxidase (Complex IV); Complex IV is the terminal member of the mitochondrial inner membrane electron transport chain; one of three mitochondrially-encoded subunits [Source:SGD;Acc:S000007260]
YEL003W	GIM4	i1	V	148194	148282	0.155219	0.000382069	40h vs 0h	Subunit of the heterohexameric cochaperone prefoldin complex; complex binds specifically to cytosolic chaperonin and transfers target proteins to it [Source:SGD;Acc:S000000729]
YHR012W	VPS29	i1	VIII	129528	129647	0.133397	7.29653e-12	40h vs 0h	Subunit of the membrane-associated retromer complex; endosomal protein; essential for endosome-to-Golgi retrograde transport; forms a subcomplex with Vps35p and Vps26p that selects cargo proteins for endosome-to-Golgi retrieval [Source:SGD;Acc:S000001054]
YHR016C	YSC84	i1	VIII	138240	138408	0.10927	7.23337e-12	40h vs 0h	Actin-binding protein; involved in bundling of actin filaments and endocytosis of actin cortical patches; activity stimulated by Las17p; contains SH3 domain similar to Rvs167p; YSC84 has a paralog, LSB3, that arose from the whole genome duplication [Source:SGD;Acc:S000001058]
YHR077C	NMD2	i1	VIII	255637	255750	0.155193	1.63696e-07	40h vs 0h	Protein involved in the nonsense-mediated mRNA decay (NMD) pathway; interacts with Nam7p and Upf3p; involved in telomere maintenance [Source:SGD;Acc:S000001119]
YHR199C-A	NBL1	i1	VIII	498719	498786	-0.139532	0.00420946	40h vs 0h	Subunit of the conserved chromosomal passenger complex (CPC); complex regulates mitotic chromosome segregation; not required for the kinase activity of the complex; mediates the interaction of Sli15p and Bir1p; other complex members are Ipl1p, Sli15p, and Bir1p [Source:SGD;Acc:S000029704]
YML017W	PSP2	i1	XIII	236591	236953	0.110539	8.40744e-12	40h vs 0h	Asn rich cytoplasmic protein that contains RGG motifs; high-copy suppressor of group II intron-splicing defects of a mutation in MRS2 and of a conditional mutation in POL1 (DNA polymerase alpha); possible role in mitochondrial mRNA splicing [Source:SGD;Acc:S000004479]
YMR125W	STO1	i1	XIII	517563	517885	0.113745	1.07436e-06	40h vs 0h	Large subunit of the nuclear mRNA cap-binding protein complex; interacts with Npl3p to carry nuclear poly(A)+ mRNA to cytoplasm; also involved in nuclear mRNA degradation and telomere maintenance; orthologous to mammalian CBP80 [Source:SGD;Acc:S000004732]
YNL246W	VPS75	i1	XIV	185491	185586	0.102214	7.4381e-09	40h vs 0h	NAP family histone chaperone; binds to histones and Rtt109p, stimulating histone acetyltransferase activity; possesses nucleosome assembly activity in vitro; proposed role in vacuolar protein sorting and in double-strand break repair; protein abundance increases in response to DNA replication stress; relocalizes to the cytosol in response to hypoxia [Source:SGD;Acc:S000005190]
YDL012C		i1	IV	431386	431472	0.119061	0.00137281	40h vs 20h	Tail-anchored plasma membrane protein with a conserved CYSTM module; possibly involved in response to stress; may contribute to non-homologous end-joining (NHEJ) based on ydl012c htz1 double null phenotype; YDL012C has a paralog, YBR016W, that arose from the whole genome duplication [Source:SGD;Acc:S000002170]
YLR199C	PBA1	i1	XII	548677	548763	-0.103349	0.00570392	40h vs 20h	Protein involved in 20S proteasome assembly; forms a heterodimer with Add66p that binds to proteasome precursors; interaction with Pba1p-Add66p may affect function of the mature proteasome and its role in maintaining respiratory metabolism; similar to human PAC1 constituent of the PAC1-PAC2 complex involved in proteasome assembly [Source:SGD;Acc:S000004189]
YLR426W	TDA5	i1	XII	987141	987212	-0.10397	0.0109856	40h vs 20h	Putative protein of unknown function; detected in highly purified mitochondria in high-throughput studies; proposed to be involved in resistance to mechlorethamine and streptozotocin; null mutant sensitive to expression of top1-T722A allele [Source:SGD;Acc:S000004418]
YML025C	YML6	i1	XIII	225239	225338	0.137598	2.62486e-05	40h vs 20h	Mitochondrial ribosomal protein of the large subunit; has similarity to E. coli L4 ribosomal protein and human mitoribosomal MRP-L4 protein; essential for viability, unlike most other mitoribosomal proteins [Source:SGD;Acc:S000004487]
YNL246W	VPS75	i1	XIV	185491	185586	-0.125081	0.0115647	40h vs 20h	NAP family histone chaperone; binds to histones and Rtt109p, stimulating histone acetyltransferase activity; possesses nucleosome assembly activity in vitro; proposed role in vacuolar protein sorting and in double-strand break repair; protein abundance increases in response to DNA replication stress; relocalizes to the cytosol in response to hypoxia [Source:SGD;Acc:S000005190]
YNL038W	GPI15	i1	XIV	557610	557684	-0.20745	0.0278016	40h vs 20h	Protein involved in the synthesis of GlcNAc-PI; GlcNAc-PI is the first intermediate in the synthesis of glycosylphosphatidylinositol (GPI) anchors; homologous to the human PIG-H protein; GlcNAc-PI stands for N-acetylglucosaminyl phosphatidylinositol [Source:SGD;Acc:S000004983]

## Sheet: Paukštytė
Gene_ID	Gene_name	Intron	Chr	Start	End	delta_IRratio	p-value	Contrast	Description
YBR111W-A	SUS1	i1	II	462209	462289	0.107207	3.82801e-25	6h vs 0h	Component of both the SAGA histone acetylase and TREX-2 complexes; interacts with RNA polymerase II; involved in mRNA export coupled transcription activation and elongation; involved in post-transcriptional tethering of active genes to the nuclear periphery and to non-nascent mRNP [Source:SGD;Acc:S000028510]
YBR215W	HPC2	i1	II	653368	653452	0.117127	4.18274e-17	6h vs 0h	Subunit of the HIR complex; HIR is a nucleosome assembly complex involved in regulation of histone gene transcription; mutants display synthetic defects with subunits of FACT, a complex that allows passage of RNA Pol II through nucleosomes [Source:SGD;Acc:S000000419]
YCL012C		i1	III	101633	101700	0.267293	4.02981e-08	6h vs 0h	Protein of unknown function; SWAT-GFP and mCherry fusion proteins localize to the endoplasmic reticulum and vacuole respectively; orthologs are present in S. bayanus, S. paradoxus and Ashbya gossypii; YCL012C is not an essential gene [Source:SGD;Acc:S000029705]
YDL064W	UBC9	i1	IV	337524	337634	0.139784	1.81439e-20	6h vs 0h	SUMO-conjugating enzyme involved in the Smt3p conjugation pathway; nuclear protein required for S- and M-phase cyclin degradation and mitotic control; involved in proteolysis mediated by the anaphase-promoting complex cyclosome (APCC) [Source:SGD;Acc:S000002222]
YDR059C	UBC5	i1	IV	569633	569723	0.123814	8.61103e-31	6h vs 0h	Ubiquitin-conjugating enzyme; mediates selective degradation of short-lived, abnormal, or excess proteins, including histone H3; central component of the cellular stress response; expression is heat inducible; protein abundance increases in response to DNA replication stress; UBC5 has a paralog, UBC4, that arose from the whole genome duplication [Source:SGD;Acc:S000002466]
YDR064W	RPS13	i1	IV	579478	580017	0.108681	2.15929e-64	6h vs 0h	Protein component of the small (40S) ribosomal subunit; homologous to mammalian ribosomal protein S13 and bacterial S15 [Source:SGD;Acc:S000002471]
YDR381W	YRA1	i1	IV	1236842	1237608	0.109209	2.50085e-52	6h vs 0h	Nuclear polyadenylated RNA-binding protein; required for export of poly(A)+ mRNA from the nucleus; proposed to couple mRNA export with 3' end processing via its interactions with Mex67p and Pcf11p; interacts with DBP2; inhibits the helicase activity of Dbp2; functionally redundant with Yra2p, another REF family member [Source:SGD;Acc:S000002789]
YDR397C	NCB2	i1	IV	1266769	1266861	0.139658	3.08517e-23	6h vs 0h	Subunit of a heterodimeric NC2 transcription regulator complex; complex binds to TBP and can repress transcription by preventing preinitiation complex assembly or stimulate activated transcription; homologous to human NC2beta; complex also includes Bur6p [Source:SGD;Acc:S000002805]
YIL106W	MOB1	i1	IX	166434	166519	0.141859	1.09525e-15	6h vs 0h	Component of the mitotic exit network; associates with and is required for the activation and Cdc15p-dependent phosphorylation of the Dbf2p kinase; required for cytokinesis and cell separation; component of the CCR4 transcriptional complex; relocalizes from cytoplasm to the nuclear periphery upon DNA replication stress [Source:SGD;Acc:S000001368]
YHR001W-A	QCR10	i1	VIII	107831	107894	0.152481	2.32404e-08	6h vs 0h	Subunit of the ubiqunol-cytochrome c oxidoreductase complex; this complex comprises part of the mitochondrial respiratory chain; members include Cobp, Rip1p, Cyt1p, Cor1p, Qcr2p, Qcr6p, Qcr7p, Qcr8p, Qcr9p, and Qcr10p and comprises part of the mitochondrial respiratory chain [Source:SGD;Acc:S000003529]
YKR095W-A	PCC1	i1	XI	625901	625976	0.144771	5.79897e-19	6h vs 0h	Component of the EKC/KEOPS protein complex; EKC/KEOPS complex is required for t6A tRNA modification and telomeric TG1-3 recombination; may have role in transcription; other complex members are Kae1p, Gon7p, Bud32p, and Cgi121p [Source:SGD;Acc:S000028512]
YLR211C	ATG38	i1	XII	564454	564513	0.141287	0.00334469	6h vs 0h	Homodimeric subunit of autophagy-specific PtdIns-3-kinase complex I; required for the integrity of the active PtdIns-3-kinase complex I by maintaining an association between Vps15p-Vps34p and Atg14p-Vps30p subcomplexes; localizes to the pre-autophagosomal structure (PAS) in an Atg14p-dependent manner; ATG38 is non-essential but is required for macroautophagy [Source:SGD;Acc:S000004201]
YML124C	TUB3	i1	XIII	23360	23658	0.116728	1.21439e-59	6h vs 0h	Alpha-tubulin; associates with beta-tubulin (Tub2p) to form tubulin dimer, which polymerizes to form microtubules; expressed at lower level than Tub1p; TUB3 has a paralog, TUB1, that arose from the whole genome duplication [Source:SGD;Acc:S000004593]
YML034W	SRC1	i1	XIII	211444	211570	0.109347	0.0290136	6h vs 0h	Inner nuclear membrane protein; highly enriched at telomeres and subtelomeric regions; functions in regulation of subtelomeric genes and is linked to TREX (transcription export) factors; SRC1 produces 2 splice variant proteins with different functions; alternative splicing of SRC1 pre-mRNA is promoted by Hub1p; mutant has aneuploidy tolerance; SEC1 has a paralog, HEH2, that arose from the whole g…
YMR225C	MRPL44	i1	XIII	721198	721345	0.183974	9.44694e-14	6h vs 0h	Mitochondrial ribosomal protein of the large subunit; protein abundance increases in response to DNA replication stress [Source:SGD;Acc:S000004838]
YMR292W	GOT1	i1	XIII	854816	854898	0.103863	2.57104e-47	6h vs 0h	Homodimeric protein that is packaged into COPII vesicles; cycles between the ER and Golgi; involved in secretory transport but not directly required for aspects of transport assayed in vitro; may influence membrane composition [Source:SGD;Acc:S000004906]
YNL301C	RPL18B	i1	XIV	64018	64450	0.166733	0.00504097	6h vs 0h	Ribosomal 60S subunit protein L18B; homologous to mammalian ribosomal protein L18, no bacterial homolog; RPL18B has a paralog, RPL18A, that arose from the whole genome duplication [Source:SGD;Acc:S000005245]
YNL038W	GPI15	i1	XIV	557610	557684	0.124725	9.04776e-24	6h vs 0h	Protein involved in the synthesis of GlcNAc-PI; GlcNAc-PI is the first intermediate in the synthesis of glycosylphosphatidylinositol (GPI) anchors; homologous to the human PIG-H protein; GlcNAc-PI stands for N-acetylglucosaminyl phosphatidylinositol [Source:SGD;Acc:S000004983]
YOR182C	RPS30B	i1	XV	678379	678790	0.114899	9.69359e-42	6h vs 0h	Protein component of the small (40S) ribosomal subunit; homologous to mammalian ribosomal protein S30, no bacterial homolog; RPS30B has a paralog, RPS30A, that arose from the whole genome duplication; protein abundance increases in response to DNA replication stress [Source:SGD;Acc:S000005708]
YPL198W	RPL7B	i1	XVI	173162	173571	0.131626	1.8056e-14	6h vs 0h	Ribosomal 60S subunit protein L7B; required for processing of 27SA3 pre-rRNA to 27SB pre-rRNA during assembly of large ribosomal subunit; depletion leads to a turnover of pre-rRNA; contains a conserved C-terminal Nucleic acid Binding Domain (NDB2); binds to Domain II of 25S and 5.8S rRNAs; homologous to mammalian ribosomal protein L7 and bacterial L30; RPL7B has a paralog, RPL7A, that arose from …
YPL081W	RPS9A	i1	XVI	404956	405457	0.180124	0.00128197	6h vs 0h	Protein component of the small (40S) ribosomal subunit; homologous to mammalian ribosomal protein S9 and bacterial S4; RPS9A has a paralog, RPS9B, that arose from the whole genome duplication [Source:SGD;Acc:S000006002]
